# Supplementary material for: CO2 Sensing Characteristics of 2H-MoS2-Coated D-Shaped Optical Fiber Sensors
Source: Micromachines (Basel). 2026 Mar 11;17(3):341. doi: 10.3390/mi17030341 (PMC13028271; doi:10.3390/mi17030341)
Supplement: Supplementary file 1 [file micromachines-17-00341-s001.zip]

Archive with 1 entries (1 files):
- micromachines-4167499-supplementary.pdf
